# Supplementary material for: Multi-omics Visualization Platform: An extensible Galaxy plug-in for multi-omics data visualization and exploration
Source: Gigascience. 2020 Mar 28;9(4):giaa025. doi: 10.1093/gigascience/giaa025 (PMC7102281; doi:10.1093/gigascience/giaa025)
Supplement: giaa025_Supplemental_Files [file giaa025_supplemental_files.zip]

Archive with 2 entries (2 files):
- AdditionaLFile_1.pdf
- AdditionalFile_2.pdf
